# Supplementary material for: Ultrasound-Stimulated PVA Microbubbles as a Green and Handy Tool for the Cleaning of Cellulose-Based Materials
Source: Gels. 2023 Jun 23;9(7):509. doi: 10.3390/gels9070509 (PMC10379172; doi:10.3390/gels9070509)
Supplement: Supplementary file 1 [file gels-09-00509-s001.zip]

Archive with 1 entries (1 files):
- gels-2425782-supplementary final.pdf
